# Supplementary material for: Volatilome and Bioaccessible Phenolics Profiles in Lab-Scale Fermented Bee Pollen
Source: Foods. 2021 Jan 31;10(2):286. doi: 10.3390/foods10020286 (PMC7911640; doi:10.3390/foods10020286)
Supplement: Supplementary file 1 [file foods-10-00286-s001.zip]

Archive with 4 entries (3 files):
- foods-1056735 - Supplementary files/
- foods-1056735 - Supplementary files/Table S1.docx
- foods-1056735 - Supplementary files/Table S2.docx
- foods-1056735 - Supplementary files/Table S3.docx
